# Supplementary material for: Enhancing chemotherapy response through augmented synthetic lethality by co-targeting nucleotide excision repair and cell-cycle checkpoints
Source: Nat Commun. 2020 Aug 17;11:4124. doi: 10.1038/s41467-020-17958-z (PMC7431578; doi:10.1038/s41467-020-17958-z)
Supplement: Supplementary file 4 — Source Data [file 41467_2020_17958_MOESM4_ESM.xlsx]

## Sheet: Fig 1B-D S1A-B
Fig 1B-D and Fig S1A-B
	Chk1, SC, sc-8408					Chk1, SC, sc-8408					MAPKAPK2, CST, #3042
	MAPKAPK2, CST, #3042					MAPKAPK2, CST, #3042					Phospho-Thr-334 MAPKAPK-2, CST, #3041
	Phospho-Ser345 Chk1 (133D3), CST, #2348					Phospho-Ser345 Chk1 (133D3), CST, #2348					Chk1, SC, sc-8408
	Phospho-Thr-334 MAPKAPK-2, CST, #3041					Phospho-Thr-334 MAPKAPK-2, CST, #3041					Phospho-Ser345 Chk1 (133D3), CST, #2348
	16/6/2011					16/6/2011					p38 (A-12), SC, sc-7972
											Phospho-p38 MAPK (Thr-180/Tyr-182), CST, #9211
											β-Actin, Sigma Aldrich, A5441
											30/5/2011
	Vinculin, Sigma, V4505			Phospho-Thr-334 MAPKAPK-2, CST, #3041				Vinculin, Sigma, V4505				Chk1, SC, sc-8408			Vinculin, Sigma, V4505
	MAPKAPK2, CST, #3042			β-Actin, Sigma Aldrich, A5441				Phospho-Ser345 Chk1 (133D3), CST, #2348				p38 (A-12), SC, sc-7972			Phospho-p38 MAPK (Thr-180/Tyr-182), CST, #9211
	24/4/2017			Phospho-Histone H2AX (Ser139) (20E3), CST, #9718				2017-07-05				2017-07-05			21/4/2017
				19/11/2016

## Sheet: Fig 1E
Figure 1E
siControl			siControl+Cisplatin			siXPA			siXPA+Cisplatin
Expt 1	Expt 2	Expt 3	Expt 1	Expt 2	Expt 3	Expt 1	Expt 2	Expt 3	Expt 1	Expt 2	Expt 3
1	1	1	1.26504	1.27265	1.14457	1.11052	1.38175	0.8782	3.03925	2.50975	2.145

## Sheet: Fig 2A
Fig 2A
siControl					siMK2					siXPA					siMK2/siXPA
1	2	3	Average	SD	1	2	3	Average	SD	1	2	3	Average	SD	1	2	3	Average	SD
87.2091	103.922	108.869	100	11.3501	93.5285	101.125	69.0907	87.9149	16.7388	109.075	112.595	105.963	109.211	3.31812	98.1207	97.6639	91.4178	95.7341	3.74501
93.6429	108.106	115.382	105.71	11.066	105.297	117.255	114.287	112.279	6.2268	115.558	113.117	116.368	115.014	1.69222	98.4023	96.7151	90.8661	95.3279	3.95499
111.198	105.706	105.44	107.448	3.2505	109.675	116.137	108.227	111.346	4.21162	108.736	115.496	115.082	113.105	3.78908	98.3862	95.5667	92.4074	95.4534	2.99103
97.5033	100.728	105.887	101.373	4.22863	106.748	104.648	85.9316	99.1091	11.4603	105.989	106.266	104.98	105.745	0.676818	81.6358	72.4414	74.7203	76.2658	4.78808
99.3041	102.463	108.312	103.36	4.57012	94.5865	99.4313	86.2698	93.4292	6.65667	104.765	104.697	102.691	104.051	1.17799	61.7458	52.5488	67.0851	60.4599	7.35296
90.7082	100.096	105.184	98.6628	7.34351	88.3703	90.277	62.8123	80.4865	15.336	95.6811	96.5333	92.2349	94.8164	2.27594	46.8603	3.18234	51.3089	33.7839	26.5949
83.5835	88.6196	91.5271	87.9101	4.01903	81.097	71.3843	53.9884	68.8232	13.7346	77.6654	81.7068	82.5213	80.6312	2.60052	21.333	1.16985	26.4076	16.3035	13.3495
41.8593	53.839	50.9999	48.8994	6.26002	36.7395	35.2272	34.3682	35.445	1.20052	23.5087	28.229	23.0587	24.9321	2.86399	9.80576	2.22776	8.10327	6.71227	3.97589
16.2218	15.7906	16.5677	16.1934	0.38932	12.1574	4.94052	0.59944	5.89912	5.83831	8.29619	8.92716	7.76675	8.33003	0.580944	4.81246	0.307359	5.77982	3.63321	2.9206
14.6814	12.7645	11.4939	12.98	1.60462	8.28591	3.6622	0.200693	4.0496	4.05651	8.34744	8.13313	7.38342	7.95466	0.506185	6.61065	4.09858	2.74776	4.48566	1.96032

## Sheet: Fig 2Bi
Figure 2Bi
siCon			siMK2			siXPA			siMK2/XPA
Expt 1	Expt 2	Expt 3	Expt 1	Expt 2	Expt 3	Expt 1	Expt 2	Expt 3	Expt 1	Expt 2	Expt 3
39.9368	47.927	48.8638	35.6885	49.3367	48.9095	58.2221	56.9617	68.6042	71.9728	96.093	72.8577

## Sheet: Fig 2Bii
Fig 2Bii
siControl	siMK2	siXPA	siMK2XPA
66.939	83.847	94.5989	163.095
54.9016	66.005	80.0608	170.17
50.4573	46.1585	88.4269	125.417
55.0612	44.9841	70.5541	144.95
70.2665	45.8601	60.1215	135.393
49.1932	59.1925	79.6336	86.9091
54.9157	64.8895	60.063	128.21
70.0081	46.0035	87.8272	125.709
55.0662	50.8693	79.3314	96.1692
56.4988	59.6486	74.8677	140.75
93.7764	48.0283	54.004	104.28
55.75	42.7786	72.9901	112.68
51.3268	57.3774	110.819	89.9232
52.5046	44.8329	61.7272	94.4897
61.7061	37.2944	64.1205	89.0012
55.8805	56.7752	109.212	261.576
56.733	57.4856	55.395	303.773
58.0768	45.8472	63.0424	157.861
54.2798	43.8507	50.7625	153.849
62.3773	49.0352	66.4143	92.1561
49.7482	55.8231	63.1897	139.185
58.1862	55.6044	72.5273	131.078
56.0818	47.3268	61.9068	118.73
63.023	46.8562	64.5997	109.317
52.1492	52.339	64.7112	97.4274
51.5962	65.0333	68.8463	85.3309
65.3719	38.9121	65.9956	106.143
54.7137	53.0589	61.7909	165.765
67.3673	69.0193	75.2536	166.973
69.4555	38.3198	62.9724	197.207
88.7928	46.3781	83.7516	133.031
42.1871	35.3609	74.0639	160.513
58.6552	40.4824	80.2285	155.454
67.7179	66.8452	75.1956	121.124
40.4649	57.2134	85.6879	118.191
64.8385	65.6486	76.5113	113.516
49.2537	62.7127	82.3725	101.506
82.8731	49.9399	92.5502	95.9364
64.9745	56.2125	70.7761	90.4959
50.5581	37.2228	69.4281	87.4157
101.657	43.4659	67.1427	104.058
54.459	60.5652	76.2416	102.714
62.6511	96.3936	56.5162	104.207
60.4601	49.0935	51.8159	92.2397
47.0281	52.6869	62.6561	101.906
51.9004	51.0717	63.9864	100.512
49.6992	49.3273	72.2569	114.319
52.637	53.8601	66.2797	101.656
50.234	40.462	75.0052	97.7556
59.2474	41.1687	71.7455	102.393
58.863	45.7294	85.5719	109.708
44.0836	42.6259	61.6688	103.096
51.8163	38.7666	60.3175	99.4611
50.624	37.0829	63.2148	113.834
52.678	55.544	56.5745	112.368
58.6836	57.157	67.9359	99.8215
66.8613	66.9709	67.8334	99.7104
75.3367	77.805	63.0676	126.538
77.5351	46.0794	61.0942	118.816
64.627	85.4289	87.0843	147.456
42.5266	71.6206	51.5237	145.045
57.1862	60.3235	72.3279	163.97
73.26	118.393	91.316	138.508
61.4363	107.321	82.4661	116.12
54.6635	58.1517	72.4969	117.188
46.5942	52.6691	63.7475	188.06
58.4972	75.4511	71.5907	101.403
59.1196	97.271	81.741	153.894
42.2693	53.0821	70.7702	149.285
59.427	43.0643	77.5754	106.143
42.8117	49.8332	52.9404	96.5554
54.0015	59.8838	57.6309	97.7123
51.9332	62.4424	99.8678	97.8797
49.9616	43.8429	64.2157
43.399	58.8682	75.5868
51.4691	65.3575	56.6657
39.7752	58.9766	67.754
58.6239	50.2673	51.9612
62.0042	49.0949	54.314
39.768	43.8208	79.6019
51.4846	61.7684	66.9477
43.1631	43.1399	61.8753
47.5669	92.5192	72.9322
59.1509	58.2373	79.664
50.0883	80.2676	91.1222
40.336	70.0395	79.0906
55.0291	52.7682	103.772
54.7255	49.0114	60.6043
44.0823	67.7042	74.8512
50.0781	68.4922	61.2628
43.5007	60.6938	74.8393
56.1027	59.9741	59.5219
53.6926	65.4556	59.3944
61.9736	55.2653	58.6048
66.4269	66.462	57.0019
42.9959	72.8923	102.134
105.126	65.6742	49.2265
51.1278	51.8069	70.8568
59.6246	57.6075	59.7067
64.1248	68.5502	71.9979
58.9058	78.0312	53.0498
72.7908	34.5811	58.7205
53.8624	30.7242	57.7681
53.2341	34.6641	64.6333
49.8768	41.4277
55.8054
58.4173
54.9847
55.1829
36.3903
44.3645
106.891
78.2394
32.0713
53.4717
41.6798
39.0034
37.1561
33.1022
49.7749
83.7261
119.513
54.3343
46.514
38.9081
55.4255
36.6511
36.6709
36.6213
50.4115
63.5324
44.3926
34.6252
57.8261
31.519
46.4734
50.0267
47.5646
69.6225
35.0516
62.7413
41.7412
38.9676
40.0875
41.2574
50.7298
41.6736
59.068
47.2336
48.9489
78.9326
60.9492
85.0834
82.3559
62.7876
58.7587
87.0543
67.9686
47.3436
60.6791
83.8368
62.9523
69.8654
75.3038
60.1283
51.206
51.7915
45.7121
43.2106
43.7494
52.7107
44.7843
42.5912
56.0438
40.1477
51.4689
43.4281
42.9207
80.1655
45.0963
50.7247
41.1623
52.7025
65.7898
46.2111
83.4446
53.77

## Sheet: Fig 2D
Figure 2D
siControl		siMK2		siXPA		siMK2XPA
-	+	-	+	-	+	-	+
33.9407	64.1959	14.7956	193.489	12.4469	68.3546	13.0042	65.4929
9.72807	12.175	19.3182	125.742	14.8065	67.4092	9.59101	25.5083
10.6245	71.2516	10.3019	158.191	12.7644	67.8465	12.2259	93.1873
28.24	24.4199	9.94201	92.4041	9.95848	60.7107	7.97073	203.787
10.7882	39.0301	10.0697	152.859	11.5922	92.32	7.9882	117.457
18.7902	41.9132	13.7896	104.711	9.94413	57.7234	14.1743	153.212
24.4533	70.3251	12.4921	165.494	12.8188	34.4479	9.99971	217.377
10.5892	80.6878	7.45494	136.79	10.4321	56.5998	38.184	163.54
8.00396	29.3761	12.9439	128.43	13.2705	66.6621	14.5449	167.12
17.8702	16.4478	15.8663	78.6676	66.8762	35.8336	13.8233	148.956
8.77058	20.2685	15.6598	41.3715	9.91149	110.117	46.6989	124.508
14.3861	15.075	17.763	116.764	11.8656	49.2684	7.76716	157.391
8.95488	93.4484	12.8254	144.759	14.6828	43.2276	7.01887	117.851
14.9293	26.04	9.16136	158.587	10.3479	142.179	10.4221	148.415
7.78638	18.1682	14.945	48.6371	13.1612	89.1132	7.0406	94.7103
10.3104	33.2941	10.4818	53.3309	15.683	88.6725	9.18709	496.61
9.10255	21.4543	12.7256	214.568	10.3867	56.2116	8.8357	113.129
10.3752	27.0731	12.7604	127.517	10.5637	75.814	7.37987	100.77
11.3932	24.2609	9.19664	223.603	12.9285	67.5477	14.5844	53.8306
24.0023	28.1491	14.052	33.2244	11.6429	59.6494	11.1324	400.405
9.06286	38.2845	10.3482	28.1766	28.5622	28.61	9.53227	488.402
13.6326	88.9601	11.3341	25.9016	14.0357	183.537	7.27438	230.517
20.142	89.8165	18.1617	17.6406	10.2182	47.092	8.30346	332.641
12.8399	32.6979	11.0917	91.2397	78.9311	105.344	15.1966	121.893
10.0993	18.7155	21.0237	77.7029	18.1127	71.1339	8.46616	91.3228
11.191	54.3244	20.2145	34.6656	13.9918	104.192	7.20798	174.959
8.63967	45.6577	9.55303	27.9974	10.613	91.1833	7.35061	91.1349
15.2982	46.2989	9.25795	69.2168	10.712	31.2908	8.38722	95.67
13.2271	57.6379	15.8922	30.0903	12.4834	93.2235	12.5394	42.5927
11.2613	14.27	17.1313	80.9421	11.9699	36.6571	10.1961	142.571
10.0694	98.3849	16.0482	70.3655	17.5299	169.087	11.654	41.4842
9.68547	51.7907	17.0745	26.1768	13.8894	167.263	9.28474	155.278
13.2325	16.6882	11.3921	46.0519	9.05549	59.5292	15.4252	54.4229
11.52	106.511	8.71977	38.1112	14.1327	114.412	16.1577	225.731
11.0815	36.308	10.0804	34.6428	11.1532	56.3252	8.02565	113.296
7.78415	22.2796	7.97002	117.717	10.376	88.6157	9.9244	88.8539
9.83553	16.1689	13.4058	70.5468	14.4521	24.8483	10.3418	150.28
11.8579	20.143	19.1871	37.5174	10.5153	28.1567	17.7849	29.924
8.89156	100.276	9.12023	84.6626	16.0626	99.8556	8.77228	40.8889
9.59339	24.3176	16.4682	65.1809	9.5207	33.899	15.6844	264.956
12.6522	31.6008	8.57327	28.7565	11.075	100.235	9.34174	266.675
7.61304	37.1996	20.6323	23.7068	12.8433	120.143	10.79	59.9316
13.8603	33.6847	8.18383	92.715	10.0205	42.0546	10.9562	74.3486
15.8126	81.909	8.14955	41.1809	13.3844	25.7684	11.2755	92.6607
11.0647	67.1286	18.647	18.9207	9.81865	163.675	11.5559	267.251
10.5483	15.586	8.55008	95.2094	10.0708	93.8786	10.042	261.881
15.3912	11.9865	21.034	59.1095	11.5968	37.2641	10.2365	25.0322
17.5523	53.8859	11.3694	60.1386	9.02179	32.0076	21.2302	182.792
13.3942	44.8665	14.912	123.443	10.1756	53.8656	9.23379	298.972
11.7379	56.0449	8.88307	129.061	10.9218	29.5107	22.334	59.5198
10.0259	17.0839	9.73342	18.1518	9.03883	25.0565	12.0427	123.952
9.22119	40.4763	17.9528	16.8506	9.84229	167.34	8.52653	78.0669
12.2373	105.167	13.5117	117.288	10.1583	59.9362	9.52198	39.0617
10.2937	45.6233	17.6851	24.6218	10.9009	35.8116	18.7048	352.195
10.4578	62.5542	9.42065	40.4371	12.0559	62.6252	19.9208	45.9812
9.69509	49.4815	9.43429	43.681	9.35284	54.9149	10.1914	43.9396
11.147	40.8026	8.64382	75.4178	10.2151	28.5966	11.7781	136.027
16.0256	25.5777	13.1452	100.636	10.2327	23.6461	21.1058	217.059
9.73761	22.4754	12.5779	58.1952	10.5344	82.8055	8.89073	78.7589
15.176	39.9121	8.6533	39.44	12.0867	53.2889	12.3187	229.357
12.4293	35.3507	14.646	17.0518	9.9327	31.5783	11.0717	233.796
11.2289	150.142	9.6256	99.6583	9.70361	38.8941	11.5089	232.82
11.7006	59.8424	15.9451	97.0637	13.2296	64.7775	14.7463	265.476
9.01856	174.133	9.9683	105.731	11.1186	67.5791	12.4458	208.38
12.3309	39.1521	16.2833	20.5571	9.68354	67.6581	7.91909	66.6903
12.5193	28.0862	11.4823	53.121	16.747	122.119	8.59946	191.446
12.6591	61.8174	19.0312	95.4924	10.8251	98.2737	10.7124	94.5268
29.9298	29.1401	11.2011	83.7247	12.8918	104.786	10.6132	125.612
16.9269	187.959	15.566	142.57	12.109	62.9965	11.4087	87.5157
11.3475	82.4647	12.8871	14.0497	10.5069	54.4968	8.68977	88.474
8.5854	59.9178	18.8569	67.9173	14.5372	73.3083	10.8394	85.8155
13.7906	114.757	9.70421	93.9699	21.3038	39.6797	10.5383	22.5597
18.8044	14.5477	8.34371	82.8762	12.0358	124.837	13.5712	64.6416
8.20229	40.8604	13.5577	56.9587	12.7387	40.9746	7.45918	22.18
9.0588	37.2	9.68875	48.0429	18.1319	85.0514	15.3522	103.319
10.1582	107.73	9.22152	70.6512	10.9377	34.224	10.7106	188.245
15.1612	112.569	11.3551	20.2718	12.6247	28.0368	17.1486	105.083
10.3986	71.4569	8.5504	52.8868	10.88	75.6648	9.8687	67.7199
8.65902	47.1212	10.7276	109.474	13.3806	127.544	10.1539	38.1804
9.51462	61.6462	15.6519	63.9219	11.5263	44.7082	16.6496	18.3001
9.7909	83.9024	8.23955	114.042	18.2322	26.6347	10.6028	196.166
19.4477	43.7281	8.65169	184.016	11.3429	76.7575	8.92985	31.6919
16.4889	81.9224	18.0572	97.978	10.9011	30.7449	9.67933	96.454
21.6787	32.1352	8.82385	131.089	16.0825	38.2251	11.4944	34.2428
9.66772	68.0063	9.65359	228.302	30.0998	25.4275	7.77656	35.75
14.1012	17.2523	13.4411	74.7087	11.6351	15.9533	8.00114	27.8028
15.4382	31.4517	9.95777	69.1033	10.6808	90.784	12.2432	57.3671
17.2388	104.45	8.24413	206.081	14.1259	68.924	10.0223	122.9
10.4537	56.8549	13.5125	87.8685	11.1327	84.311	12.4744	232.422
8.48495	87.6206	8.22814	154.058	13.4106	78.0187	12.5361	103.914
9.64953	43.6392	9.48999	198.192	11.3232	31.0096	10.1523	256.054
10.7927	18.1926	12.6827	186.435	16.1155	67.2772	8.8893	70.9372
10.2666	51.7247	15.13		11.3968	57.1567	15.9205	19.1855
11.1741	30.5184	8.53509		12.6791	131.748	10.6595	93.2057
10.5746	22.3331	11.1344		11.3445	28.6276	10.3594	70.8249
9.10549	55.99	15.9439		12.6762	34.8392	17.7284	56.902
13.4833	91.6176	8.76139		13.0356	39.9912	11.2524	118.724
12.7398	56.8113	17.5943		13.989	37.6624	9.44717	36.794
13.0903	160.008	7.89008		16.7744	30.3928	28.5709	77.8981
8.44499	137.251	14.071		13.1385	36.2197	9.71135	85.2999
10.8875	24.3316	16.1671		10.8975	26.3469	15.7125	61.6318
8.85626	69.8178	10.1085		17.4593	84.1681	9.8027	202.319
10.1732	101.376	13.9672		11.9233	21.8799	9.81955	32.6298
11.3512	75.1107	8.90097		19.6578	106.53	10.1143	157.202
14.6761	56.8845	10.1061		14.5871	28.5311	12.4451	126.23
9.11235	43.6943	11.8026		10.9887	77.0892	29.5837	17.2425
10.5632	26.0525	11.1444		11.2107	50.6412	83.1069	21.9441
15.1955	63.99	11.6236		18.1801	24.8886	11.8872	78.2702
11.4296	24.4753	13.0326		16.5687	23.0985	16.6104	66.8874
9.4967	176.187	21.444		16.7467	29.5699	118.171	80.2439
9.74816	82.6894	11.2057		11.2554	93.4934	20.8656	84.763
17.1113	186.168	8.15867		14.0811	61.9633	159.634	36.5298
10.9055	32.7582	12.7993		16.5271	78.7407	31.0491	178.596
9.25787	122.016	10.8467		13.0725	75.06	6.19927	117.061
22.9351	118.968	7.95716		12.675	21.365	7.53985	63.8564
9.38142	26.1449	10.8582		16.7003	65.3585	6.48686	72.6606
9.13083	162.221	17.1009		14.2393	41.027	6.16316	38.0993
12.9375	74.0612	12.0806		10.2869	73.5853	7.14141	36.5121
8.8876	128.477	18.3109		17.9406	33.8213	6.09388	281.035
20.3423	112.113	10.0836		15.2614	37.2888	7.86447	40.5321
15.0961	20.6843	13.9204		16.6153	24.4476	8.86676	116.719
13.3513	31.2779	11.33		12.4688	77.9828	8.56796	45.3342
22.7828	56.4412	15.4267		25.5613	41.1015	7.05717	105.115
12.1452	88.2772	14.0848		13.8994	93.1154	5.85741	129.247
12.0639	105.328	10.3482		17.6948	32.3509	5.72703	76.248
8.55114	46.7182	9.80279		11.8377	34.6199	5.93395	29.5663
9.18088	50.3881	15.0796		16.507	31.0173	6.82571	37.3892
7.4287	53.4941	11.0694		14.1921	29.9609	6.95705	124.945
9.15634	43.0029	11.3829		17.244	53.4624	6.44589	37.7239
8.48584	18.816	10.2497		11.6022	88.3785	7.64232	111.851
9.24248	46.4303	9.72677		16.8178	67.2153	7.15714	59.2533
7.99652	68.1342	12.6296		15.2981	30.1117	7.26868	36.1221
11.1795	41.8033	13.355		14.2401	53.345	8.09778	66.8069
8.83227	146.776	14.6595		12.5601	51.9637	8.51187	77.478
10.013	54.7598	9.41732		44.1208	145.949	7.86761	58.7604
14.7722	122.598	11.7255		14.5583	66.9675	7.77797	39.6345
8.26716	46.9837	9.74739		14.8173	64.487	65.3203	145.117
8.29289	65.5684	12.7445		22.3323		6.08446
10.061	160.139	10.5421		13.5467		10.4061
7.97325	53.9334	13.1197		15.5028		6.69671
8.94776	33.7565	11.3233		16.6319		18.3629
9.39702	37.2779	15.285		10.7376		13.5229
11.9091	68.4422	12.9737		13.5066		10.4078
11.5226	91.5589	9.73037		16.9563		9.70073
12.7268	40.172	13.2368		11.7573		8.11167
9.13793	21.7433	9.37482		11.7047		17.0722
11.1113	22.0942	9.8602		14.1233		8.06188
11.5701	17.5318	11.3587		16.3132		10.914
13.2411	22.1001	13.9035		17.8296		6.6169
13.4408	22.6725	15.8947		11.5888		5.99077
8.97081	55.8869	17.6801		11.2306		8.50207
9.57301	99.9443	13.2675		12.5336		9.89192
12.9803	24.047	11.3774		17.2205		21.8764
10.9227	21.4467	12.1007		11.2507		9.51282
12.9238	104.016	13.8889		12.693		9.12499
8.65749	82.3608	13.3543		10.2074		12.9979
13.2792	23.81	11.1534		10.6182		13.0611
8.99222	31.5715	9.96371		17.8924		8.08835
19.1778	22.8012	10.8458		21.4632		82.0871
13.3807	46.548	21.8649		21.1246		10.5438
9.67475	71.7959	13.7314		12.9554		9.89062
8.95238	70.1637	26.1102		11.4721		7.2608
10.0534	89.5133	12.4914		10.9593		9.41863
10.2428	105.912	18.9283		10.6058		10.0694
10.9003	118.153	15.6712		7.21441		11.3664
10.108	85.6459	9.54099		11.1638		10.0828
11.1238	26.9325	9.49347		8.98647		8.21528
13.1627	21.655	12.963		9.61994		12.6112
13.2879	22.3089	9.82809		10.3823		8.10785
9.15039	26.2905	10.5589		11.087		8.06204
14.592	101.165	17.5477		10.4904		10.4509
10.6707	32.7649	9.42347		17.7866		24.3839
26.9992	71.805	11.7067		10.4826		8.30197
13.4576	112.294	15.6594		18.6736		11.8874
9.09439	60.7654	9.29349		11.2008		12.019
9.95327	32.8179	17.2841		14.3604		9.57398
11.3865	69.3373	13.7092		9.41765		8.16415
15.5366	95.3752	16.0495		10.9134		22.2434
14.714	26.9478	14.6426		9.86969		8.45074
23.6608	38.1646	11.3439		11.4442		8.1507
8.4852	20.7709	11.6345		11.9858		7.57291
9.95306	27.7252	13.1212		11.2257		10.8971
10.3689	36.8114	15.9434		10.8395		17.3679
11.5221	20.1306	10.9358		12.5105		14.3241
10.4568	19.982	17.7921		21.2496		9.82934
8.35806	21.2192	9.42322		10.3052		8.54946
10.1782	60.6346	16.1818		10.6872		9.18934
10.0816	32.3859	15.2493		9.92927		7.50797
17.6256	40.8799	9.86837		11.0149		9.30903
15.87	24.9425	12.2481		9.9309		8.58092
14.4098	31.7054	9.72316		8.36044		6.69065
9.39237	36.3625	11.7643		15.3408		14.9078
7.70609	17.6737	10.3879		11.6274		10.2605
8.81932	113.341	15.4479		10.0136		11.2745
9.43506	90.6129	12.522		9.86066		9.65245
8.66337	36.5409	15.4269		13.8307		7.73394
9.47627	103.489	9.84151		9.03431		9.82517
8.62888	29.5953	13.7326		9.42188		7.66329
19.8836	26.1275	17.6638		11.1495		8.73513
11.8637	24.3719	9.55034		9.63845		7.93347
9.17018	19.1307	10.2157		14.6693		8.32819
9.50483	65.2978	8.82394		10.5245		37.4269
8.10079	140.399	18.0404		14.965		13.6955
9.91732	120.525	10.0757		10.5436		7.29143
9.22848	47.5656	9.09052		11.2831		9.59439
8.64599	66.8441	9.64787		10.7146		9.71078
11.8779	66.962	8.55105		10.7972		8.6918
10.0567	140.062	9.09051		12.5088		8.81576
10.6381	113.331	9.56107		9.41924		14.5205
10.7506	78.9207	15.3673		10.7105		7.20419
8.71989	115.81	13.0391		9.78289		13.4587
8.70536	42.8968	12.5609		9.54492		11.1383
8.44383	59.7942	10.425		10.6319		14.8385
8.60814	48.8907	8.78044		9.38145		24.1175
10.0023	106.689	9.91974		11.3327		8.66848
14.7262	27.844	9.77467		11.8741		7.84331
7.9433	26.9952	9.69956		14.0219		8.59148
8.08123	24.0231	13.5425		12.1178		13.2251
9.30174	44.0209	13.6644		9.57078		8.09356
8.75402	39.6578	9.62003		9.45185		10.2447
8.64428	153.335	15.3059		9.19592		20.8523
14.1421	53.8308	16.5518		10.2261		9.49682
11.1692	40.1854	9.04134		12.7953		10.1944
11.3824	192.594	18.1497		16.5881		9.81524
13.4725	134	10.6841		11.1573		9.08739
8.79596	174.103	14.099		11.3256		8.2862
10.5801	58.1892	11.1266		13.0508		7.05624
8.22388	121.411	14.1294		14.2918		8.24247
11.3494	34.9684	10.1728		9.88632		9.88902
7.99235	63.9969	10.5137		11.685		8.98829
12.7601	31.2939	8.72495		13.1708		9.58024
9.9342	73.6091	15.8821		10.5106		8.2203
17.8575	106.023	16.0248		9.72642		9.5183
12.8354	25.1536	9.56443		10.1469		11.0401
9.32531	159.617	10.8056		13.3699		52.7998
8.6623	65.0239	8.65876		11.8529		9.06943
9.28774	94.5594	11.0439		10.5081		13.0682
14.806	70.2365	9.42784		12.0047		13.1081
12.0337	57.5982	10.1403		12.7591		7.87327
9.05557	39.7783	14.4475		12.2563		14.6737
12.0794	33.5722	9.19472		12.4055		11.8871
9.36594	16.5833	9.14626		12.6503		8.63682
15.0358	44.5604	8.12358		14.9944		8.53576
17.6499	87.1139	7.64891		17.4046		12.6165
9.86872	22.3835	13.8576		13.9013		11.0489
10.3854	55.5256	8.83234		19.5875		8.18288
15.7984	20.4141	14.4114		17.2788		12.041
14.8666		9.21761		16.1688		8.0773
12.4775		8.91046		16.651		8.76089
10.228		8.43442		16.6067		11.68
9.06174		9.36486				11.916
10.7342		9.55497		19.2919		9.12505
10.8253		14.3815		12.544		8.35188
9.9601		17.8132		18.6636		10.2509
13.0376		8.55727		16.1474		12.7371
10.946		17.9645		15.6654		13.5744
12.6023		8.68744		12.7407		8.70528
11.1864		10.2522		15.2608		67.3807
8.94364		10.8287		13.7893		7.80993
15.1058		11.6216		16.1536		10.157
18.049		11.4399		15.8233		9.76037
12.9442		10.7652		19.5112		8.39072
8.70225		12.5487		18.8138		10.6955
11.9163		8.54277		19.9543		12.1511
9.67379		13.1769		13.9705		8.37071
9.91708		10.996		17.4916		8.07611
10.1154		10.1917		13.9915		7.52583
7.98852		10.1522		15.4922		8.29054
9.36983		13.4714		15.5254		23.6744
9.96432		11.7333		14.0786		7.68578
13.8823		19.1917		12.0688		9.2545
9.94181		12.3249		26.0523		7.14978
10.0427		16.2779		14.6375		8.63738
10.841		11.1931		13.5351		7.71546
8.91703		10.4531		14.5995		12.6928
8.62705		10.6886		17.9699		7.41106
11.8304		11.5262		16.7006		22.6677
8.69662		17.886		20.7934		8.26123
7.74019		10.2037		12.6839		7.75705
10.5709		11.8913		16.6805		12.2832
8.4409		11.582		15.8392		12.5723
9.72244		8.69641		19.793		10.8847
8.7058		18.6303		13.9336		19.6066
13.8103		7.5966		13.3708		13.2557
14.9872		10.0745		14.9398		18.2738
8.54375		19.4424				11.3298
11.8906		8.82455				14.9592
8.57419		9.59673				10.0742
13.1425		15.1334				7.92949
9.00765		9.15793
9.40901		10.4624
8.89365		7.79496
13.19		6.71685
7.7039		8.85531
13.6422		13.4901
9.27956		12.8956
8.41238		9.194
7.62012		8.46835
8.19343		9.34452
9.56178		7.97974
17.9555		9.25086
8.17014		8.65019
9.0633		12.093
8.58214		12.7503
8.63993		9.26766
11.7278		8.43346
9.14936		11.894
9.54441		13.4339
9.33394		10.38
9.31156		10.9098
8.98708		12.5729
9.9685		9.04279
10.0035		13.5883
9.48956		13.1796
22.0829		10.0429
9.23762		9.80073
21.7578		11.4115
12.8479		10.4375
		15.2677
		11.8382
		11.2562
		10.2944
		10.6345
		10.0677
		7.93605
		8.04688
		9.57567
		15.0703
		8.1109
		17.3933
		10.8444
		9.05505
		9.42568
		13.9549
		9.03491
		10.6845
		9.53049
		15.048
		9.3621
		9.21101
		9.89567
		12.7939
		7.59847
		10.9232
		11.835
		7.99734
		11.7123
		10.7295
		10.0499

## Sheet: Fig 3B
Fig 3B
	siCon			siMK2			siCon			siMK2
100nM	1.30435	1.03049	0.743979	0.167628	0.101766	0.089209	0.928731	1.40769	0.764895	0.295931	0.230579	0.0879808

## Sheet: Fig 3C 3G
Fig 3C and 3G
		Vinculin, Sigma, V4505			Vinculin, Sigma, V4505
		MAPKAPK2, CST, #3042			MAPKAPK2, CST, #3042
		20/6/2017			24/6/2015

## Sheet: Fig 3F
Fig 3F
siControl	siMK2
0.682494	0.184142
1.19656	0.617947
1.22452	0.132944

## Sheet: Fig 3H
Fig 3H
siControl	siMK2
0.742336	0.572335
1.05985	0.19625
1.19781	0.309673

[truncated: 23 more sheets: Fig 3J, Fig 3L, Fig 3M, Fig 3N, Fig 4B, Fig 4D, Fig 4F, Fig S2, Fig S3C, Fig S3E, Fig S3F, Fig S3G, Fig S4, Fig S5A, Fig S6B, Fig S6C S8B, Fig S6E, Fig S6F, Fig S7B, Fig S7C …]
